# Supplementary material for: Guarded Outcomes After Hip Hemiarthroplasty in Patients with Cerebral Palsy: Highlighting a Personalized Medicine Approach to Mitigate the Risk of Complications
Source: J Pers Med. 2025 Jun 15;15(6):252. doi: 10.3390/jpm15060252 (PMC12194685; doi:10.3390/jpm15060252)
Supplement: Supplementary file 1 [file jpm-15-00252-s001.zip]

Archive with 1 entries (1 files):
- jpm-3601481-supplementary.pdf
